# Supplementary material for: Magnetic voluntary head-fixation in transgenic rats enables lifespan imaging of hippocampal neurons
Source: Nat Commun. 2024 May 16;15:4154. doi: 10.1038/s41467-024-48505-9 (PMC11099169; doi:10.1038/s41467-024-48505-9)
Supplement: Supplementary file 7 — Source Data [file 41467_2024_48505_MOESM7_ESM.xlsx]

## Sheet: Fig1c
bead displacement
x	y
-2.2714 0.3091
-0.9903 -0.2136
0.0071 0.1091
-0.6060 -0.4077
-0.9210 -0.7544
-1.2478 -0.5889
-0.0393 -0.4656
0.1977 -0.0079
-0.6739 -0.4618
-0.9209 -0.6900
-1.3366 -0.7784
-1.5086 -0.8056
0.9062 0.5175
0.8008 0.1308
-1.5259 0.0050
-0.1800 0.4101
0.4987 0.0415
-0.6814 -0.3495
0.2411 0.0652
-0.0988 0.0245
0.4569 0.7940
-0.0259 -0.0718
0.6023 0.2013
0 -0.1220
0.8787 0.3353
-0.0306 0.1197
-0.2188 -0.1918
-0.6119 -0.3518
-0.3109 -0.1753
1.1048 0.8822
0.0746 0
0.4723 -0.0550
-0.3470 -0.1668
0.0309 0.2227
0.7823 0.3554
0.9135 0.3455
-0.0163 -0.9092
0.6027 -0.7343
0.0761 -0.2658
-1.1029 -0.1618
0.5079 -0.1779
0.5784 0.0350
1.1651 0.4251
1.8088 1.0974
-0.5094 0.3410
1.2397 0.1941
0.7764 -0.3332
-0.3264 -0.7737
0.0682 0.3636
0.1383 1.0384
-0.6343 0.5857

## Sheet: fig1d
bead displacement
y	z
0.1626 0.6100
0.0798 -0.3110
-0.0730 -0.9267
-0.0477 -0.8792
-0.3125 -0.2067
-0.4299 -0.6028
-0.2225 -0.4280
-0.3484 -0.8516
-0.2944 -0.4151
-0.2476 -0.5509
-0.4333 -0.9440
-0.3979 -0.1786
-0.1544 -0.9258
-0.7017 0.0115
-0.5096 0.5156
-0.0586 0.1258
-0.3689 -0.8883
0.0553 0.8753
-0.4473 0.1458
-0.7615 0.9876
0.0163 0.5188
0.0337 0.5712
-0.0396 -0.1047
0.1002 0.9365
-0.2444 -0.6105
-0.0572 0.4854
-0.1327 0
0.1359 0.0091
-0.3078 -0.7301
0.0993 -0.1446
0.6270 -0.0026
0.3576 0.3706
0.2266 -0.5250
0.6886 -0.1437
0.4970 -0.5826
0.5708 -0.3032
0.3050 -0.0144
0.4563 -0.3006
0.4630 0.9463
0.5535 0.4128
0.1752 0.6612
0.5519 1.0312
0.3040 -0.4406
0.5216 0.9151
-0.1694 0.4286
0.4778 0.5875
0.2602 0.6265
-0.0790 0.4484
0 1.1946
0.2595 1.0266
-0.0925 0.9361

## Sheet: fig2b
fig
distance	conical	cylindrical
0	0.8863	1
100	0.8978	1.0105
200	0.9064	1.0167
300	0.914	1.0209
400	0.9176	1.0195
500	0.9222	1.0155
600	0.9226	1.006
700	0.9546	0.9959
800	1.0961	0.9784
900	1.1798	0.9655
1000	1.2084	0.9438
1100	1.2406	0.927
1200	1.2727	0.9077
1300	1.2999	0.883
1400	1.2989	0.8549
1500	1.2508	0.8216
1600	1.1319	0.7904
1700	0.8302	0.7405
1800		0.6825
1900		0.6006
2000		0.5188
2100		0.421
2200		0.3165
2300		0.1991
2400		0.1119

## Sheet: fig3b
hold duration	hold dutation (contact)	stage	session number		trial index	mag L-cone (N)	mag R-slot (N)	mag B-flat (N)	angle (degrees)
0.05	NaN	0	1		1	0	0	0	0
0.05	NaN	0	1		291	0.5396	0.5886	0	0
0.05	NaN	0	1		405	0.5396	0.5886	0	0
0.05	NaN	0	1		451	0.8339	0.8829	0	0
0.05	NaN	0	1		547	0.981	1.1772	0	0
0.05	NaN	0	1		582	0.981	1.1772	0.1962	0
0.05	NaN	0	1		609	0.981	1.1772	0.4905	0
0.05	NaN	0	1		629	1.1772	1.1772	0.4905	0
0.05	NaN	0	1		698	1.1772	1.1772	0.981	3.5
0.05	NaN	0	1		775	1.3734	1.1772	0.981	3.5
0.05	NaN	0	1		776	1.3734	1.1772	2.3544	3.5
0.05	NaN	0	1		880	1.3734	1.1772	2.3544	3.5
0.05	NaN	0	1		971	1.3734	1.1772	2.3544	3.5
0.05	NaN	0	1
0.05	NaN	0	1
0.05	NaN	0	1
0.05	NaN	0	1
0.05	NaN	0	1
0.05	NaN	0	1
0.05	NaN	0	1
0.05	NaN	0	1
0.05	NaN	0	1
0.05	NaN	0	1
0.05	NaN	0	1
0.05	NaN	0	1
0.05	NaN	0	1
0.05	NaN	0	1
0.05	NaN	0	1
0.05	NaN	0	1
0.05	NaN	0	1
0.05	NaN	0	1
0.05	NaN	0	1
0.05	NaN	0	1
0.05	NaN	0	1
0.05	NaN	0	1
0.05	NaN	0	1
0.05	NaN	0	1
0.05	NaN	0	1
0.05	NaN	0	1
0.05	NaN	0	1
0.05	NaN	0	1
0.05	NaN	0	1
0.05	NaN	0	1
0.05	NaN	0	1
0.05	NaN	0	1
0.05	NaN	0	1
0.05	NaN	0	1
0.05	NaN	0	1
0.05	NaN	0	1
0.05	NaN	0	1
0.05	NaN	0	1
0.05	NaN	0	1
0.05	NaN	0	1
0.05	NaN	0	1
0.05	NaN	0	1
0.05	NaN	0	1
0.05	NaN	0	1
0.05	NaN	0	1
0.05	NaN	0	1
0.05	NaN	0	1
0.05	NaN	0	1
0.05	NaN	0	1
0.05	NaN	0	1
0.05	NaN	0	2
0.05	NaN	0	2
0.05	NaN	0	2
0.05	NaN	0	2
0.05	NaN	0	2
0.05	NaN	0	2
0.05	NaN	0	2
0.05	NaN	0	2
0.05	NaN	0	2
0.05	NaN	0	2
0.05	NaN	0	2
0.05	NaN	0	2
0.05	NaN	0	2
0.05	NaN	0	2
0.05	NaN	0	2
0.05	NaN	0	2
0.05	NaN	0	2
0.05	NaN	0	2
0.05	NaN	0	2
0.05	NaN	0	2
0.05	NaN	0	2
0.05	NaN	0	2
0.05	NaN	0	2
0.05	NaN	0	2
0.05	NaN	0	2
0.05	NaN	0	2
0.05	NaN	0	2
0.05	NaN	0	2
0.05	NaN	0	2
0.05	NaN	0	2
0.05	NaN	0	2
0.05	NaN	0	2
0.05	NaN	0	2
0.05	NaN	0	2
0.05	NaN	0	2
0.05	NaN	0	2
0.05	NaN	0	2
0.05	NaN	0	2
0.05	NaN	0	2
0.05	NaN	0	2
0.05	NaN	0	2
0.05	NaN	0	2
0.05	NaN	0	2
0.05	NaN	0	2
0.05	NaN	0	2
0.05	NaN	0	2
0.05	NaN	0	2
0.05	NaN	0	2
0.05	NaN	0	2
0.05	NaN	0	2
0.05	NaN	0	2
0.05	NaN	0	2
0.05	NaN	0	2
0.05	NaN	0	2
0.05	NaN	0	2
0.05	NaN	0	2
0.05	NaN	0	2
0.05	NaN	0	2
0.05	NaN	0	2
0.05	NaN	0	2
0.05	NaN	0	2
0.1	NaN	0	3
0.1	NaN	0	3
0.1	NaN	0	3
0.1	NaN	0	3
0.1	NaN	0	3
0.1	NaN	0	3
0.1	NaN	0	3
0.1	NaN	0	3
0.1	NaN	0	3
0.1	NaN	0	3
0.1	NaN	0	3
0.1	NaN	0	3
0.1	NaN	0	3
0.1	NaN	0	3
0.1	NaN	0	3
0.1	NaN	0	3
0.1	NaN	0	3
0.1	NaN	0	3
0.2	NaN	0	3
0.2	NaN	0	3
0.2	NaN	0	3
0.2	NaN	0	3
0.2	NaN	0	3
0.3	NaN	0	3
0.3	NaN	0	3
0.3	NaN	0	3
0.3	NaN	0	3
0.3	NaN	0	3
0.3	NaN	0	3
0.4	NaN	0	3
0.4	NaN	0	3
0.4	NaN	0	3
0.4	NaN	0	3
0.4	NaN	0	3
0.4	NaN	0	3
0.4	NaN	0	3
0.4	NaN	0	3
0.4	NaN	0	3
0.3	NaN	0	3
0.3	NaN	0	3
0.3324	NaN	0	3
0.2996	NaN	0	3
0.3423	NaN	0	3
0.318	NaN	0	3
0.2974	NaN	0	3
0.2498	NaN	0	3
0.2986	NaN	0	3
0.3387	NaN	0	3
0.3402	NaN	0	3
0.258	NaN	0	3
0.2681	NaN	0	3
0.3226	NaN	0	3
0.3336	NaN	0	3
0.3072	NaN	0	3
0.2396	NaN	0	3
0.3566	NaN	0	3
0.2552	NaN	0	3
0.3807	NaN	0	3
0.3607	NaN	0	3
0.373	NaN	0	3
0.2688	NaN	0	3
0.2647	NaN	0	3
0.2644	NaN	0	3
0.3281	NaN	0	3
0.4286	NaN	0	3
0.3771	NaN	0	3
0.2932	NaN	0	3
0.3948	NaN	0	3
0.5352	NaN	0	3
0.541	NaN	0	3
0.4478	NaN	0	3
0.313	NaN	0	3
0.5223	NaN	0	3
0.4843	NaN	0	3
0.319	NaN	0	3
0.4955	NaN	0	3
0.4704	NaN	0	3
0.4387	NaN	0	3
0.4901	NaN	0	3
0.4665	NaN	0	3
0.5397	NaN	0	3
0.5205	NaN	0	3
0.4142	NaN	0	3
0.4794	NaN	0	3
0.5104	NaN	0	3
0.5046	NaN	0	3
0.3436	NaN	0	3
0.4691	NaN	0	4
0.4004	NaN	0	4
0.3703	NaN	0	4
0.4688	NaN	0	4
0.4736	NaN	0	4
0.4987	NaN	0	4
0.4605	NaN	0	4
0.4282	NaN	0	4
0.5397	NaN	0	4
0.4792	NaN	0	4
0.5887	NaN	0	4
0.5082	NaN	0	4
0.4559	NaN	0	4
0.5302	NaN	0	4
0.645	NaN	0	4
0.57	NaN	0	4
0.5644	NaN	0	4
0.5205	NaN	0	4
0.5204	NaN	0	4
0.5633	NaN	0	4
0.6386	NaN	0	4
0.7053	NaN	0	4
0.5237	NaN	0	4
0.4861	NaN	0	4
0.6576	NaN	0	4
0.5034	NaN	0	4
0.4835	NaN	0	4
0.7512	NaN	0	4
0.6611	NaN	0	4
0.7362	NaN	0	4
0.8226	NaN	0	4
0.6827	NaN	0	4
0.7098	NaN	0	4
0.6069	NaN	0	4
0.7162	NaN	0	4
0.6374	NaN	0	4
0.7172	NaN	0	4
0.9854	NaN	0	4
0.7488	NaN	0	4
0.7057	NaN	0	4
0.7196	NaN	0	4
0.9556	NaN	0	4
1.0782	NaN	0	4
1.0505	NaN	0	4
1.1538	NaN	0	4
0.9039	NaN	0	4
0.8149	NaN	0	4
0.9341	NaN	0	4
1.0841	NaN	0	4
1.0986	NaN	0	4
0.7088	NaN	0	4
0.9899	NaN	0	4
1.0885	NaN	0	4
0.8936	NaN	0	4
1.0441	NaN	0	4
1.3129	NaN	0	4
1.1905	NaN	0	4
1.1779	NaN	0	4
1.0335	NaN	0	4
1.0916	NaN	0	4
0.9889	NaN	0	4
0.9602	NaN	0	4
0.8466	NaN	0	4
1.0673	NaN	0	4
0.9482	NaN	0	4
1.0237	NaN	0	4
0.9111	NaN	0	4
0.9187	NaN	0	4
0.8802	NaN	0	4
0.9171	NaN	0	4
0.8457	NaN	0	4
1.0936	NaN	0	4
1.0756	NaN	0	4
0.9665	NaN	0	4
1.0654	NaN	0	4
1.008	NaN	0	4
0.9432	NaN	0	4
1.1327	NaN	0	4
0.9824	NaN	0	4
1.1815	NaN	0	5
0.8221	NaN	0	5
0.8856	NaN	0	5
0.8586	NaN	0	5
1.1298	NaN	0	5
1.0342	NaN	0	5
0.9715	NaN	0	5
0.8547	NaN	0	5
1.1228	NaN	0	5
1.1254	NaN	0	5
0.9969	NaN	0	5
0.8412	NaN	0	5
1.102	NaN	0	5
1.0721	NaN	0	5
1.0849	NaN	0	5
1.1331	NaN	0	5
0.9818	NaN	0	5
1.2809	NaN	0	5
1.1027	NaN	0	5
1.2879	NaN	0	5
1.0741	NaN	0	5
1.1434	NaN	0	5
1.4151	NaN	0	5
1.2795	NaN	0	5
1.5577	NaN	0	5
1.0999	NaN	0	5
1.2781	NaN	0	5
1.3999	NaN	0	5
1.2247	NaN	0	5
1.0403	NaN	0	5
1.1085	NaN	0	5
1.5328	NaN	0	5
1.2276	NaN	0	5
1.4312	NaN	0	5
1.2257	NaN	0	5
1.3037	NaN	0	5
1.2486	NaN	0	5
1.6864	NaN	0	5
1.7789	NaN	0	5
1.3353	NaN	0	5
1.4505	NaN	0	5
1.2912	NaN	0	5
1.7035	NaN	0	5
1.4384	NaN	0	5
1.7123	NaN	0	5
1.6764	NaN	0	5
1.8205	NaN	0	5
1.886	NaN	0	5
1.565	NaN	0	5
1.5118	NaN	0	5
1.8181	NaN	0	5
1.6537	NaN	0	5
1.5075	NaN	0	5
1.6662	NaN	0	5
1.868	NaN	0	5
1.5576	NaN	0	5
1.7506	NaN	0	5
1.5851	NaN	0	5
1.4066	NaN	0	5
1.6744	NaN	0	5
1.9862	NaN	0	5
1.7467	NaN	0	5
1.742	NaN	0	5
1.4088	NaN	0	5
1.5586	NaN	0	5
1.8518	NaN	0	5
1.8167	NaN	0	5
1.8942	NaN	0	5
1.6088	NaN	0	5
1.6254	NaN	0	5
1.5693	NaN	0	5
1.9995	NaN	0	5
1.6842	NaN	0	5
1.6007	NaN	0	5
1.8605	NaN	0	5
1.6528	NaN	0	5
1.8444	NaN	0	5
1.4471	NaN	0	5
1.5002	NaN	0	5
1.7517	NaN	0	5
1.6308	NaN	0	5
1.4117	NaN	0	5
1.6906	NaN	0	5
1.7217	NaN	0	5
1.931	NaN	0	5
1.7853	NaN	0	5
1.6168	NaN	0	5
1.6925	NaN	0	5
1.7763	NaN	0	5
1.542	NaN	0	5
1.507	NaN	0	5
1.9783	NaN	0	5
1.4253	NaN	0	5
1.8628	NaN	0	5
1.8495	NaN	0	5
1.9861	NaN	0	5
1.9484	NaN	0	5
1.8771	NaN	0	5
1.7475	NaN	0	5
1.5356	NaN	0	5
1.5484	NaN	0	5
1.7216	NaN	0	5
1.6875	NaN	0	5
1.9634	NaN	0	5
1.4115	NaN	0	5
1.5764	NaN	0	5
1.6915	NaN	0	5
1.9606	NaN	0	5
1.4883	NaN	0	5
1.5504	NaN	0	5
1.5662	NaN	0	5
1.9025	NaN	0	5
1.6429	NaN	0	5
1.7174	NaN	0	5
0.5	NaN	0	6
0.5	NaN	0	6
0.5	NaN	0	6
0.5	NaN	0	6
0.5	NaN	0	6
0.5	NaN	0	6
0.5	NaN	0	6
0.5	NaN	0	6
1.4195	NaN	0	6
1.7628	NaN	0	6
1.3931	NaN	0	6
1.9227	NaN	0	6
0.9768	NaN	0	6
0.6855	NaN	0	6
0.6771	NaN	0	6
0.8691	NaN	0	6
0.7593	NaN	0	6
0.5388	NaN	0	6
0.9724	NaN	0	6
0.8344	NaN	0	6
0.8528	NaN	0	6
0.8128	NaN	0	6
0.5468	NaN	0	6
0.5097	NaN	0	6
0.7719	NaN	0	6
0.5948	NaN	0	6
0.6224	NaN	0	6
0.9175	NaN	0	6
1.2054	NaN	0	6
1.2636	NaN	0	6
1.0113	NaN	0	6
1.4464	NaN	0	6
NaN	0.985	0	6
NaN	0.854	0	6
1.4543	NaN	0	6
1.4573	NaN	0	6
NaN	1.016	0	6
1.1707	NaN	0	6
1.498	NaN	0	6
1.5594	NaN	0	6
1.5178	NaN	0	6
1.3099	NaN	0	6
1.2937	NaN	0	6
1.7134	NaN	0	6
1.2679	NaN	0	6
1.7549	NaN	0	6
1.791	NaN	0	6
NaN	0.389	0	6
1.3929	NaN	0	6
1.3916	NaN	0	6
1.6874	NaN	0	6
NaN	1.529	0	6
1.6803	NaN	0	6
1.8026	NaN	0	6
1.2647	NaN	0	6
NaN	1.493	0	6
1.5198	NaN	0	6
1.2626	NaN	0	6
NaN	0.497	0	6
NaN	0.893	0	6
1.2891	NaN	0	6
NaN	0.622	0	6
NaN	0.812	0	6
NaN	1.27	0	6
NaN	0.27	0	6
NaN	1.162	0	6
NaN	0.249	0	6
NaN	0.536	0	6
NaN	0.195	0	6
NaN	0.252	0	6
NaN	0.318	0	6
NaN	0.428	0	6
NaN	0.655	0	6
NaN	1.155	0	6
NaN	0.198	0	6
NaN	0.486	0	6
NaN	0.406	0	6
NaN	0.368	0	6
NaN	0.312	0	6
NaN	0.366	0	6
NaN	0.295	0	6
NaN	0.304	0	6
NaN	0.211	0	6
NaN	0.272	0	6
NaN	0.334	0	6
NaN	0.199	0	6
NaN	0.577	0	6
NaN	0.248	0	6
NaN	0.105	0	6
NaN	0.207	0	6
NaN	0.102	0	6
NaN	0.216	0	6
NaN	0.203	0	6
NaN	0.277	0	6
NaN	0.22	0	6
NaN	0.194	0	6
NaN	0.178	0	6
NaN	0.088	0	6
NaN	0.06	0	6
NaN	0.134	0	6
NaN	0.196	0	6
NaN	0.177	0	6
NaN	0.374	0	6
NaN	0.282	0	6
NaN	0.342	0	6
NaN	0.231	0	6
NaN	0.185	0	6
NaN	0.458	0	6
NaN	0.08	0	6
NaN	0.197	0	6
NaN	0.208	0	6
NaN	0.261	0	6
NaN	0.282	0	6
NaN	0.265	0	6
NaN	0.149	0	6
NaN	0.177	0	6
NaN	0.326	0	6
NaN	0.264	0	6
NaN	0.295	0	6
NaN	0.128	0	6
NaN	0.368	0	6
NaN	0.143	0	6
NaN	0.261	0	6
NaN	0.252	0	6
NaN	0.156	0	6
NaN	0.319	0	6
NaN	0.251	0	6
NaN	0.315	0	6
NaN	0.26	0	6
NaN	0.231	0	6
NaN	0.227	0	6
NaN	0.23	0	6
NaN	0.083	0	6
NaN	0.293	0	6
NaN	0.224	0	6
NaN	0.305	0	6
NaN	0.231	0	6
NaN	0.343	0	6
NaN	0.296	0	6
NaN	0.282	0	6
NaN	0.235	0	6
NaN	0.179	0	6
0.1	NaN	1	7
0.1	NaN	1	7
0.1	NaN	1	7
0.1	NaN	1	7
0.1	NaN	1	7
0.1	NaN	1	7
0.1	NaN	1	7
0.1	NaN	1	7
0.1	NaN	1	7
0.1	NaN	1	7
0.1	NaN	1	7
0.2	NaN	1	7
0.2	NaN	1	7
0.2	NaN	1	7
0.2	NaN	1	7
0.2	NaN	1	7
0.3	NaN	1	7
0.3	NaN	1	7
0.3	NaN	1	7
0.3	NaN	1	7
0.3	NaN	1	7
0.3	NaN	1	7
0.3	NaN	1	7
0.3	NaN	1	7
0.3	NaN	1	7
0.4	NaN	1	7
0.4	NaN	1	7
NaN	0.034	1	7
0.4488	NaN	1	7
0.5939	NaN	1	7
0.439	NaN	1	7
0.4138	NaN	1	7
0.41	NaN	1	7
0.5565	NaN	1	7
0.4929	NaN	1	7
0.4686	NaN	1	7
0.554	NaN	1	7
0.5447	NaN	1	7
0.5638	NaN	1	7
NaN	0.033	1	7
0.6738	NaN	1	7
0.6494	NaN	1	7
0.5418	NaN	1	7
0.5453	NaN	1	7
0.5138	NaN	1	7
0.6393	NaN	1	7
0.791	NaN	1	7
0.5109	NaN	1	7
0.8863	NaN	1	7
0.9039	NaN	1	7
NaN	0.127	1	7
NaN	0.253	1	7
NaN	0.034	1	7
0.5329	NaN	1	7
NaN	0.268	1	7
NaN	0.237	1	7
NaN	0.168	1	7
NaN	0.277	1	7
NaN	1.064	1	7
NaN	0.035	1	7
NaN	0.031	1	7
NaN	0.079	1	7
NaN	0.611	1	7
NaN	0.186	1	7
NaN	0.037	1	7
NaN	0.028	1	7
NaN	0.03	1	7
NaN	0.042	1	7
NaN	0.032	1	7
NaN	0.034	1	7
NaN	0.048	1	7
NaN	0.033	1	7
NaN	0.036	1	7
NaN	0.03	1	7
NaN	0.029	1	7
NaN	0.073	1	7
NaN	0.03	1	7
NaN	0.051	1	7
NaN	0.035	1	7
NaN	0.034	1	7
NaN	0.127	1	7
NaN	0.167	1	7
NaN	0.076	1	7
NaN	0.03	1	7
NaN	0.078	1	7
NaN	0.367	1	7
NaN	0.234	1	7
NaN	0.311	1	7
NaN	0.041	1	7
NaN	0.18	1	7
NaN	0.03	1	7
NaN	0.035	1	7
NaN	0.319	1	7
NaN	0.125	1	7
NaN	0.03	1	7
NaN	0.032	1	7
NaN	0.034	1	7
NaN	0.776	1	7
NaN	0.071	1	7
NaN	0.105	1	7
NaN	0.043	1	7
NaN	0.047	1	7
NaN	0.03	1	7
NaN	0.031	1	7
NaN	0.052	1	7
NaN	0.071	1	7
NaN	0.03	1	7
NaN	0.054	1	7
NaN	0.113	1	7
NaN	0.119	1	7
NaN	0.049	1	7
NaN	0.045	1	7
NaN	0.048	1	7
NaN	0.034	1	7
NaN	0.044	1	7
NaN	0.04	1	7
NaN	0.033	1	7
0.9732	NaN	1	7
NaN	0.034	1	7
NaN	0.048	1	7
NaN	0.03	1	7
NaN	0.036	1	7
NaN	0.075	1	7
NaN	0.072	1	7
NaN	0.032	1	7
NaN	0.038	1	7
NaN	0.032	1	7
NaN	0.073	1	7
NaN	0.073	1	7
NaN	0.184	1	7
NaN	0.038	1	7
NaN	0.032	1	7
NaN	0.062	1	7
NaN	0.049	1	7
NaN	0.036	1	7
NaN	0.032	1	7
NaN	0.032	1	7
NaN	0.037	1	7
NaN	0.031	1	7
NaN	0.043	1	7
NaN	0.196	1	7
NaN	0.109	1	7
NaN	0.033	1	7
NaN	0.072	1	7
NaN	0.276	1	7
NaN	0.049	1	7
NaN	0.12	1	7
NaN	0.049	1	7
NaN	0.048	1	7
NaN	0.035	1	7
NaN	0.059	1	7
0.1	NaN	2	8
0.1	NaN	2	8
0.1	NaN	2	8
0.1	NaN	2	8
0.1	NaN	2	8
0.1	NaN	2	8
0.1	NaN	2	8
0.1	NaN	2	8
0.1	NaN	2	8
0.1	NaN	2	8
0.1	NaN	2	8
0.1	NaN	2	8
0.1407	NaN	2	8
0.1808	NaN	2	8
0.168	NaN	2	8
0.113	NaN	2	8
0.1988	NaN	2	8
0.149	NaN	2	8
0.1022	NaN	2	8
0.1547	NaN	2	8
0.1441	NaN	2	8
0.173	NaN	2	8
0.1303	NaN	2	8
0.1268	NaN	2	8
0.1573	NaN	2	8
0.1105	NaN	2	8
0.1608	NaN	2	8
0.2788	NaN	2	8
0.2238	NaN	2	8
0.2352	NaN	2	8
0.1968	NaN	2	8
0.1842	NaN	2	8
0.177	NaN	2	8
0.1711	NaN	2	8
0.169	NaN	2	8
0.1724	NaN	2	8
0.2469	NaN	2	8
0.2015	NaN	2	8
0.27	NaN	2	8
0.2242	NaN	2	8
0.1582	NaN	2	8
0.3001	NaN	2	8
0.3763	NaN	2	8
0.384	NaN	2	8
0.2754	NaN	2	8
0.2172	NaN	2	8
0.385	NaN	2	8
0.3693	NaN	2	8
0.244	NaN	2	8
0.3948	NaN	2	8
0.2281	NaN	2	8
0.2892	NaN	2	8
0.2768	NaN	2	8
0.3529	NaN	2	8
0.2574	NaN	2	8
0.2077	NaN	2	8
0.3746	NaN	2	8
0.2519	NaN	2	8
0.3108	NaN	2	8
0.2841	NaN	2	8
0.2759	NaN	2	8
0.3667	NaN	2	8
0.2611	NaN	2	8
0.3028	NaN	2	8
0.2414	NaN	2	8
0.3155	NaN	2	8
0.2518	NaN	2	8
0.3662	NaN	2	8
0.2574	NaN	2	8
0.355	NaN	2	8
0.2051	NaN	2	8
0.3201	NaN	2	8
0.5428	NaN	2	8
0.3667	NaN	2	8
0.3533	NaN	2	8
0.3203	NaN	2	8
0.5967	NaN	2	8
0.3424	NaN	2	8
0.1	NaN	2	9
0.1	NaN	2	9
0.1	NaN	2	9
0.1	NaN	2	9
0.1	NaN	2	9
0.1	NaN	2	9
0.4037	NaN	2	9
0.5098	NaN	2	9
0.4282	NaN	2	9
0.3137	NaN	2	9
0.5495	NaN	2	9
0.4488	NaN	2	9
0.3545	NaN	2	9
0.3628	NaN	2	9
0.4791	NaN	2	9
0.5825	NaN	2	9
0.7723	NaN	2	9
0.4883	NaN	2	9
0.4465	NaN	2	9
0.5792	NaN	2	9
0.7246	NaN	2	9
0.6359	NaN	2	9
0.7636	NaN	2	9
0.4567	NaN	2	9
0.7688	NaN	2	9
0.5313	NaN	2	9
0.7524	NaN	2	9
0.7624	NaN	2	9
0.6693	NaN	2	9
0.7894	NaN	2	9
0.963	NaN	2	9
0.6776	NaN	2	9
0.5652	NaN	2	9
0.9443	NaN	2	9
0.826	NaN	2	9
0.5468	NaN	2	9
0.6854	NaN	2	9
0.691	NaN	2	9
0.9937	NaN	2	9
0.9156	NaN	2	9
0.6116	NaN	2	9
1.1866	NaN	2	9
0.6964	NaN	2	9
0.8622	NaN	2	9
0.9172	NaN	2	9
0.8306	NaN	2	9
1.1794	NaN	2	9
0.8118	NaN	2	9
1.1324	NaN	2	9
1.1384	NaN	2	9
0.8008	NaN	2	9
0.8403	NaN	2	9
0.7886	NaN	2	9
1.1451	NaN	2	9
0.6422	NaN	2	9
0.7582	NaN	2	9
1.095	NaN	2	9
0.8062	NaN	2	9
0.9632	NaN	2	9
1.0121	NaN	2	9
0.6908	NaN	2	9
0.9971	NaN	2	9
0.6762	NaN	2	9
1.147	NaN	2	9
0.8503	NaN	2	9
1.0602	NaN	2	9
0.9041	NaN	2	9
1.0759	NaN	2	9
0.869	NaN	2	9
1.1403	NaN	2	9
0.6142	NaN	2	9
0.8121	NaN	2	9
0.6429	NaN	2	9
0.7643	NaN	2	9
1.0094	NaN	2	9
0.6289	NaN	2	9
1.1126	NaN	2	9
0.6915	NaN	2	9
0.9012	NaN	2	9
0.7514	NaN	2	9
0.7856	NaN	2	9
0.8266	NaN	2	9
0.9192	NaN	2	9
1.0633	NaN	2	9
0.8659	NaN	2	9
0.9491	NaN	2	9
1.0278	NaN	2	9
0.6997	NaN	2	9
0.6958	NaN	2	9
1.1955	NaN	2	9
0.9303	NaN	2	9
0.7945	NaN	2	9
0.9159	NaN	2	9
1.095	NaN	2	9
1.0672	NaN	2	9
0.7916	NaN	2	9
1.1005	NaN	2	9
0.9107	NaN	2	9
0.6678	NaN	2	9
0.7356	NaN	2	9
0.7159	NaN	2	9
0.9626	NaN	2	9
0.6876	NaN	2	9
0.9598	NaN	2	9
0.5	NaN	2	10
0.5	NaN	2	10
0.5	NaN	2	10
0.5	NaN	2	10
0.5	NaN	2	10
0.5	NaN	2	10
0.5	NaN	2	10
0.5	NaN	2	10
0.5	NaN	2	10
0.5	NaN	2	10
0.5	NaN	2	10
0.5	NaN	2	10
0.5	NaN	2	10
0.5	NaN	2	10
0.5	NaN	2	10
1.1053	NaN	2	10
1.006	NaN	2	10
1.4108	NaN	2	10
0.8527	NaN	2	10
0.9985	NaN	2	10
0.932	NaN	2	10
1.5771	NaN	2	10
1.0618	NaN	2	10
1.4197	NaN	2	10
1.4393	NaN	2	10
0.9317	NaN	2	10
1.1042	NaN	2	10
1.4874	NaN	2	10
1.3551	NaN	2	10
0.9721	NaN	2	10
0.9287	NaN	2	10
1.1742	NaN	2	10
0.8281	NaN	2	10
1.3517	NaN	2	10
1.1834	NaN	2	10
1.4512	NaN	2	10
0.8756	NaN	2	10
1.462	NaN	2	10
1.2776	NaN	2	10
0.9369	NaN	2	10
0.8017	NaN	2	10
1.177	NaN	2	10
1.7525	NaN	2	10
1.0214	NaN	2	10
1.3721	NaN	2	10
1.7985	NaN	2	10
1.6597	NaN	2	10
1.5124	NaN	2	10
1.773	NaN	2	10
1.2049	NaN	2	10
1.3843	NaN	2	10
1.2701	NaN	2	10
1.2977	NaN	2	10
1.2255	NaN	2	10
1.6171	NaN	2	10
1.3206	NaN	2	10
1.0407	NaN	2	10
1.2041	NaN	2	10
1.1019	NaN	2	10
1.5335	NaN	2	10
1.2274	NaN	2	10
1.3093	NaN	2	10
1.798	NaN	2	10
1.5018	NaN	2	10
1.6119	NaN	2	10
1.1026	NaN	2	10
1.0349	NaN	2	10
1.6339	NaN	2	10
1.3888	NaN	2	10
1.7587	NaN	2	10
1.4159	NaN	2	10
1.6657	NaN	2	10
1.1237	NaN	2	10
1.1939	NaN	2	10
1.2325	NaN	2	10
1.2115	NaN	2	10
1.7561	NaN	2	10
1.0903	NaN	2	10
1.5846	NaN	2	10
1.4549	NaN	2	10
1.3479	NaN	2	10
1.4469	NaN	2	10
1.4707	NaN	2	10
1.5974	NaN	2	10
1.0078	NaN	2	10
1.2055	NaN	2	10
1.7241	NaN	2	10
1.3101	NaN	2	10
1.2663	NaN	2	10
1.3457	NaN	2	10
1.4251	NaN	2	10
0.5	NaN	2	11
0.5	NaN	2	11
0.5	NaN	2	11
0.5	NaN	2	11
0.5	NaN	2	11
0.5	NaN	2	11
0.5	NaN	2	11
0.5	NaN	2	11
0.5	NaN	2	11
1.0196	NaN	2	11
1.1665	NaN	2	11
1.438	NaN	2	11
1.2705	NaN	2	11
1.0343	NaN	2	11
1.2244	NaN	2	11
1.2464	NaN	2	11
1.2253	NaN	2	11
1.0551	NaN	2	11
1.1619	NaN	2	11
1.2539	NaN	2	11
1.457	NaN	2	11
1.4248	NaN	2	11
1.3884	NaN	2	11
1.3711	NaN	2	11
1.1994	NaN	2	11
1.4584	NaN	2	11
1.575	NaN	2	11
1.7808	NaN	2	11
1.4552	NaN	2	11
1.3158	NaN	2	11
1.4681	NaN	2	11
1.5202	NaN	2	11
1.2781	NaN	2	11
1.5094	NaN	2	11
1.4544	NaN	2	11
1.376	NaN	2	11
1.2952	NaN	2	11
1.5388	NaN	2	11
1.5211	NaN	2	11
1.5398	NaN	2	11
1.2112	NaN	2	11
1.4869	NaN	2	11
1.3512	NaN	2	11
1.69	NaN	2	11
1.4677	NaN	2	11
1.6899	NaN	2	11
1.6301	NaN	2	11
1.4979	NaN	2	11
1.6897	NaN	2	11
1.4594	NaN	2	11
1.4695	NaN	2	11
1.8495	NaN	2	11
1.6179	NaN	2	11
1.6728	NaN	2	11
1.6156	NaN	2	11
1.6721	NaN	2	11
1.9029	NaN	2	11
1.7853	NaN	2	11
1.7535	NaN	2	11
1.9565	NaN	2	11
1.5575	NaN	2	11
1.6938	NaN	2	11
1.7031	NaN	2	11
1.5299	NaN	2	11
1.9224	NaN	2	11
1.5718	NaN	2	11
1.793	NaN	2	11
1.725	NaN	2	11
1.9933	NaN	2	11
1.7325	NaN	2	11
1.6356	NaN	2	11
1.724	NaN	2	11
1.7057	NaN	2	11
1.8857	NaN	2	11
1.5972	NaN	2	11
1.6783	NaN	2	11
1.8257	NaN	2	11
1.5401	NaN	2	11
1.8802	NaN	2	11
1.5801	NaN	2	11
1.5074	NaN	2	11
1.8642	NaN	2	11
1.5938	NaN	2	11
1.7624	NaN	2	11
1.9995	NaN	2	11
1.9999	NaN	2	11
1.5092	NaN	2	11
1.7738	NaN	2	11
1.9212	NaN	2	11
1.7175	NaN	2	11
1.9453	NaN	2	11
1.7199	NaN	2	11
1.98	NaN	2	11
1.5519	NaN	2	11
1.8678	NaN	2	11

## Sheet: fig3c
animal ID	stage1	stage2	stage3
493	315 397 998
1207	378 444 977
1208	546 697 1065
514	133 189 710
512	324 503 800
620	336 644 1057
637	296 345 1090
622	295 839 1390
388	14 307 804

## Sheet: fig3d
1			2			3			4			5			6			7			8			9
session months	cumulative trials		session months	cumulative trials		session months	cumulative trials		session months	cumulative trials		session months	cumulative trials		session months	cumulative trials		session months	cumulative trials		session months	cumulative trials		session months	cumulative trials
0.2301	69		0.2301	61		0.0986	19		0.0986	25		0.1315	166		0	36		0	52		0	36		0	271
0.2959	119		0.2959	90		0.1315	127		0.1973	72		0.1644	187		0.0658	72		0.1973	143		0.0986	140		0.0658	500
0.3288	131		0.3945	107		0.1644	193		0.2301	103		0.1973	225		0.1644	123		0.2301	311		0.3945	201		0.1644	1090
0.3945	147		0.4932	122		0.2301	298		0.263	143		0.2301	259		0.1973	258		0.263	415		0.4274	239		0.1973	1427
0.4932	184		0.8877	147		0.2959	371		0.2959	216		0.263	319		0.2301	367		0.2959	480		0.5589	298		0.263	1640
0.9534	200		0.9863	169		0.3616	517		0.3288	295		0.3616	407		0.263	446		0.3945	600		0.5918	447		0.2959	1683
0.9863	217		1.3479	212		0.4932	584		0.4274	388		0.3945	450		0.2959	549		0.4274	696		0.6575	521		0.4274	1903
1.0521	241		1.4466	221		0.8548	630		0.4603	480		0.4274	528		0.3945	679		0.4603	799		0.6904	548		0.4932	2019
1.3151	261		1.5452	228		0.9205	716		0.4932	642		0.4603	582		0.4274	806		0.4932	899		0.7233	565		0.526	2130
1.3479	277					0.9534	765		0.526	789		0.4932	666		0.4603	904		0.526	999		0.7233	613		0.6904	2249
1.5452	335					1.3479	837		0.5589	919		0.5918	787		0.4932	1026		0.6247	1134		0.789	675		0.7233	2383
1.5781	347					1.3808	864		0.6575	1048		0.6247	963		0.526	1194		0.6575	1303		0.8219	700		4.1096	2388
1.611	359					1.4466	941		0.6904	1181		0.6575	1019		0.6247	1393		0.6904	1393		0.8548	763		5.5233	2470
1.6438	409					1.5452	999		0.7562	1288		0.6904	1136		0.6575	1554		0.7233	1523		0.8877	834		5.6877	2540
1.6767	465					1.5781	1033		0.8877	1419		0.8219	1243		0.6904	1908		0.7562	1717		0.9205	895		5.7534	2686
1.7753	479					1.611	1073		0.9205	1526		0.8548	1333		0.7233	2007		0.789	1815		0.9534	1109		5.7863	2722
1.8082	495					1.6438	1123		0.9534	1669		0.8877	1436		0.7562	2150		0.8548	1990		1.0192	1328		5.8192	2794
1.8411	513					1.6767	1202		0.9863	1795		0.9205	1497		0.8548	2292		0.8877	2116		1.0521	1466		5.9178	2885
1.9068	556					1.7753	1307		1.1507	1896		1.0849	1564		0.8877	2500		0.9205	2278		1.0849	1626		5.9507	3013
2.7945	629					1.8082	1388		1.1836	1993		1.1178	1651		0.9534	2656		0.9534	2458		1.1178	1822		6.0164	3064
2.9589	661					1.8411	1463		1.2164	2087		1.1507	1747		0.9863	3113		0.9863	2639		1.1507	1869		6.0493	3193
						1.874	1556		1.2493	2182		1.1836	1842		1.1178	3508		1.0849	2867		1.2164	1950		6.2466	3255
						1.9068	1658		1.3479	2284		1.2822	1921		1.2164	3634		1.1178	3010		1.2493	2140		6.4767	3345
						1.9726	1798		1.3808	2412		1.3151	1994		1.2822	3694		1.1507	3203		1.3479	2283		6.8712	3421
						2.0055	1989		1.4466	2483		1.3808	2111		1.3151	3869		1.1836	3413		1.3808	2337		6.9041	3470
						2.7616	2078		1.4795	2620		1.4137	2203		1.3479	4033		1.2164	3557		1.5123	2550
						2.7945	2226		1.5781	2764		1.5123	2240		1.4137	4151		1.3151	3799		1.5452	2567
						2.926	2295		1.611	2895		1.5452	2335		1.4466	4265		1.3479	3965		1.9726	2711
						2.9589	2375		1.6438	3077		1.5781	2438		1.6438	4328		1.4137	4106		2.0384	2995
						2.9918	2426		1.6767	3277		1.611	2544		2.0384	4427		1.4466	4445		2.0712	3130
						3.0247	2550		1.7096	3447		1.6438	2656		2.137	4589		1.4795	4689		2.137	3458
						3.0575	2722		1.8082	3550		1.7425	2789		2.5644	4694		1.5452	5044		2.1699	3694
						3.1562	2860		1.8411	3818		1.7753	2859					1.5781	5424		2.2027	3857
						3.189	3013		1.874	4115		2.8932	2926					1.611	5715		2.2685	4056
						3.2219	3179		1.9068	4412		2.926	2991					1.6438	6037		2.3014	4121
						3.2548	3298		2.9589	4509		3.5836	3082					1.6767	6346		2.4	4328
						3.3863	3461		2.9918	4800		3.6164	3200					2.0712	6763		2.4329	4488
						3.4192	3605		3.0247	5032		3.6493	3290					2.2356	6853		2.4658	4666
						3.4521	3715		3.6493	5127		3.6822	3389					2.3014	7164		2.4986	4836
						3.4849	3889		3.7151	5369		3.8137	3558					2.3342	7407		2.5315	5032
						3.5178	4039		3.7808	5475		3.8466	3764					2.4329	7678		2.5644	5122
						3.6493	4152		3.9452	5683		3.9123	4119					2.4986	7872		2.6301	5392
						3.6822	4255		4.3726	5881		3.9452	4446					5.4575	7911		2.663	5580
						3.7151	4358		4.4712	6191		3.9452	4641					5.5233	8007		2.6959	5683
						3.7479	4466		4.6685	6511		4.0438	4977					5.589	8042		2.7288	5866
						3.8466	4622		4.9315	6728		4.0767	5090					5.6877	8174		3.9123	5930
						3.8795	4760		5.0301	6956		4.1096	5396					5.6877	8282		4.011	6076
						3.9123	4843		5.063	7080		4.274	5747					5.7205	8393		4.0767	6098
						3.9452	4958		5.0959	7415		4.3397	6030					5.7534	8491		4.1096	6223
						3.9781	5070		5.1288	7545		4.6356	6379					5.7863	8665		4.2411	6379
						4.011	5172		5.1616	7769		4.7342	6826					5.8192	8766		4.274	6498
						4.0767	5322		5.326	8094		5.4247	7042					5.9178	8906		4.3068	6631
						4.1096	5472		5.3918	8333		6.6411	7107					5.9836	9140		4.3397	6863
						4.1425	5565		5.4904	8475		6.8055	7254					6.1479	9363		4.3726	6969
						4.1753	5733		5.6219	8850		6.8384	7392								4.4712	7180
						4.2082	5837		5.7205	9121		6.9041	7504								4.537	7274
						4.4055	5966		5.7534	9345		6.937	7694								4.5699	7522
						4.4384	6117		5.7863	9621		7.0356	7897								4.6027	7594
						4.537	6276		6.7068	9707		7.1014	8043								4.7671	7801
						4.5699	6416		6.8712	9898		7.1342	8199								4.8	7925
						4.6027	6530		6.9041	10038		7.1671	8321								4.9315	8053
						4.6685	6638		6.9699	10252		7.2658	8600
						4.8	6782		7.1014	10509		7.3315	8797
						4.8329	6883		7.1671	10740		7.3644	8979
						4.8658	6997		7.3644	11070		7.3973	9227
						4.8986	7079		7.4301	11365		7.6274	9583
						5.1288	7223		7.9233	11724		7.6932	9915
						5.2274	7430		8.1534	11862		8.1863	10137
						5.2603	7577		8.2521	12145		8.2192	10282
						5.2932	7741		8.2849	12267		8.2521	10658
						5.8192	7941		8.3178	12451		8.3178	10978
						5.9178	8117		9.0411	12770		8.6795	11287
						5.9507	8220		9.074	13146		8.9096	11720
									9.1068	13391		8.9425	12054
									12.6247	13487		8.9753	12233
									12.6904	13570		12.5918	12394
									12.7233	13669		12.6247	12528
									12.9205	13711		12.6575	12578
									12.9534	13846		12.6904	12613
									12.9863	13914		12.8548	12668
									13.0849	14009		12.8877	12779
									13.3151	14168		12.9205	12884
									13.3479	14188		13.0192	12974
									13.5452	14271		13.0521	13029
									13.611	14335		13.2493	13072
									13.6767	14470		13.2822	13125
									13.8411	14608		13.4795	13292
									13.874	14796		13.5452	13500
									13.9068	15012		13.5781	13778
									14.0712	15185		13.7096	14053
									14.4658	15335		13.7753	14321
									14.9589	15464		13.8082	14456
												13.8411	14493
												14.0055	14729
												14.0712	14920
												14.3014	15208
												14.4	15507
												14.8932	15660
												15.3205	15847
												15.3534	16011
												15.3863	16096
												15.4521	16228
												17.1616	16437
												17.2274	16694
												18.6411	16719
												18.674	16890
												18.8384	17020
												18.8712	17114
												18.937	17225
												19.0027	17431
												19.0685	17679
												19.1342	17843

## Sheet: fig4a
bin center	fraction within	fraction between		time	displacement
0.25	0.2611	0.2805		32.2092	-0.2533
0.75	0.2319	0.2353		32.2425	0.7467
1.25	0.185	0.2059		32.2758	-2.5033
1.75	0.1299	0.1086		32.3092	-0.7533
2.25	0.0847	0.0611		32.3425	-1.0033
2.75	0.0497	0.0407		32.3758	-0.7533
3.25	0.0277	0.0204		32.4091	-2.2533
3.75	0.0146	0.0158		32.4424	-2.0033
4.25	0.0078	0.0113		32.4757	-2.7533
4.75	0.0045	0.0068		32.509	-3.0033
5.25	0.0014	0.0113		32.5423	-2.5033
5.75	0.0007	0.0023		32.5757	-0.7533
6.25	0.0005	0		32.609	-1.5033
6.75	0.0003	0		32.6423	-1.7533
7.25	0.0002	0		32.6756	-3.2533
7.75	0.0001	0		32.7089	-5.7533
8.25	0	0		32.7422	-1.7533
8.75	0.0001	0		32.7755	-1.2533
9.25	0	0		32.8088	-2.2533
9.75	0	0		32.8421	-4.0033
				32.8755	-2.2533
				32.9088	-0.2533
				32.9421	-0.7533
				32.9754	-0.2533
				33.0087	-2.7533
				33.042	-1.7533
				33.0753	-1.5033
				33.1086	-1.2533
				33.1419	-2.2533
				33.1753	-0.7533
				33.2086	-0.7533
				33.2419	-1.5033
				33.2752	0.2467
				33.3085	0.4967
				33.3418	0.9967
				33.3751	-2.2533
				33.4084	-1.2533
				33.4418	-0.7533
				33.4751	-0.0033
				33.5084	0.2467
				33.5417	-1.2533
				33.575	0.4967
				33.6083	-1.0033
				33.6416	-1.7533
				33.6749	-0.7533
				33.7082	-2.2533
				33.7416	-0.2533
				33.7749	4.4967
				33.8082	2.9967
				33.8415	1.9967
				33.8748	3.9967
				33.9081	1.2467
				33.9414	3.2467
				33.9747	0.9967
				34.0081	-1.7533
				34.0414	2.2467
				34.0747	1.4967
				34.108	3.4967
				34.1413	0.9967
				34.1746	3.2467
				34.2079	2.9967
				34.2412	1.4967
				34.2745	-0.0033
				34.3079	2.2467
				34.3412	0.4967
				34.3745	1.9967
				34.4078	1.9967
				34.4411	0.4967
				34.4744	2.7467
				34.5077	3.4967
				34.541	2.2467
				34.5743	2.4967
				34.6077	2.7467
				34.641	1.9967
				34.6743	4.4967
				34.7076	3.7467

## Sheet: fig4c
bin center	x	y		x	y
0.125	0.4079	0.6324		0.1456	0.267
0.375	0.3616	0.2636		0.0585	0.0754
0.625	0.1626	0.0435		0.1067	-0.0933
0.875	0.0386	0.0248		0.1483	-0.1662
1.125	0.0099	0.016		-0.0047	0.0096
1.375	0.0044	0.0066		0.1662	0.0592
1.625	0.0039	0.0044		0.1105	-0.2762
1.875	0.0033	0.0011		-0.1192	0.2592
2.125	0.0006	0.0022		0.1399	0.332
2.375	0.0022	0.0022		-0.0934	0.1854
2.625	0	0.0011		-0.2749	-0.0798
2.875	0	0.0006		-0.0722	0.0372
3.125	0	0.0011		0.0673	0.1262
3.375	0.0017	0		0.0622	0.218
3.625	0.0006	0.0006		0.0706	0.301
3.875	0	0		0.0951	0.004
4.125	0.0017	0		0.0718	-0.0909
4.375	0.0006	0		-0.3579	0.0089
4.625	0	0		-0.1986	-0.1036
4.875	0.0006	0		-0.374	-0.0816
				-0.1402	-0.0519
				-0.0761	-0.1929
				0.0475	-0.0978
				0.0181	0.0624
				-0.127	-0.0338
				-0.1781	0.0039
				0.0152	0.5314
				0.0221	0.1214
				-0.0975	0.2936
				-0.104	0.0404
				-0.2935	0.004
				0.0506	0.3085
				-0.1409	0.1704
				-0.2402	0.0474
				-0.235	0.0221
				-0.1306	0.2381
				-0.3168	0.1083
				-0.1873	-0.0094
				-0.1834	0.0451
				0.1375	0.0351
				-0.0711	0.0679
				-0.3909	0.0674
				-0.1536	0.0139
				-0.201	0.0131
				-0.0626	-0.1076
				-0.0487	0.042
				0.0881	0.045
				0.1028	-0.0301
				0.0987	-0.1046
				0.1738	0.1051
				-0.0861	0.0074
				-0.1884	-0.1727
				-0.338	-0.1885
				0.0035	-0.0022
				0.0728	-0.1357
				-0.3662	0.0286
				-1.1043	0.0306
				-0.1406	-0.1584
				-0.0807	-0.1854
				-0.1637	-0.1176
				-0.1757	-0.1958
				0.1729	0.1444
				0.1537	-0.0186
				0.1233	-0.0693
				-0.0896	-0.1186
				0.0248	0.0061
				-0.0481	-0.0215
				-0.4096	0.0073
				-0.295	0.1267
				0.147	-0.0578
				-0.1642	-0.004
				0.1811	-0.0634
				0.1568	-0.1776
				0.0838	-0.0307
				0.1571	-0.154
				0.0708	0.3911
				0.4795	-0.04
				0.0526	-0.027
				0.0799	-0.0534
				-0.3269	0.1003
				0.1097	-0.0883
				0.079	0.2272
				-0.0889	-0.1133
				-0.1295	-0.1759
				-0.0346	-0.0614
				-0.2922	-0.0045
				-0.2369	0.0247
				-0.5441	0.0467
				-0.3241	-0.0843
				0.3116	-0.197
				-0.3061	0.4708
				-0.187	-0.164
				-0.0193	0.1878
				0.0094	0.1067
				-0.1111	0.0933
				-0.1331	0.2279
				-0.2356	0.0105
				-0.0692	0.1052
				-0.019	0.0842
				-0.2091	-0.0714
				0.1595	0.1214
				-0.1452	0.0988
				0.07	-0.0192
				-0.0953	0.0075
				-0.0002	0.0657
				-0.0748	-0.0329
				-0.086	0.0203
				-0.1384	-0.0184
				0.0536	-0.0414
				-0.2166	0.1663
				0.0005	0.0112
				-0.2785	0.3739
				-0.1107	0.1974
				-0.2518	0.0948
				-0.3993	-0.0764
				-0.2746	-0.1139
				-1.4611	0.0113
				-0.5956	0.0186
				0.1252	-0.1408
				0.0188	-0.0672
				-0.3105	0.2381
				0.1113	0.0475
				-0.1289	0.2357
				0.0019	0.2394
				0.3696	-0.3155
				0.1846	-0.0325
				0.0383	0.2772
				-0.2592	0.2901
				-0.0921	0.0943
				0.1019	0.2088
				0.0209	0.122
				0.0963	0.1336
				0.2224	-0.0063
				-0.0128	-0.0436
				0.0158	0.0742
				0.0304	0.1937
				-0.009	-0.0232
				0.2415	-0.0677
				-0.1458	0.0064
				0.0144	0.056
				-0.3946	-0.1562
				-0.3561	0.3483
				0	0.0595
				-1.6195	0.544
				0.008	0.217
				-0.0863	-0.0127
				0.0077	0.2155
				0.3214	-0.0491
				0.0364	-0.0614
				-0.1631	0.1469
				0.0897	-0.1318
				0.0701	-0.07
				-0.7226	0.4302
				0.0318	0.0771
				0.0247	-0.0244
				-0.0141	0.0373
				0.1993	0.1549
				0.5276	0.0267
				0.0731	0.0185
				-0.1229	-0.2787
				-0.0532	0.0309
				-0.0314	-0.1821
				-0.2342	-0.015
				-0.0564	-0.0476
				0.047	-0.0791
				-0.0386	0.164
				0.2896	0.2179
				-0.1111	0.1762
				-0.0411	0.3005
				-0.7822	-0.0738
				-0.1888	-0.0641
				-0.2263	-0.081
				-0.36	-0.3
				-0.2458	-0.1328
				-0.3276	-0.1086
				-0.2765	-0.086
				-0.1652	0.1881
				-0.138	0.2088
				-0.1446	0.0805
				-0.2677	-0.0628
				-0.0808	-0.0756
				-0.3746	0.0729
				-0.0634	0.088
				-0.2474	0.1477
				0.2048	0.1763
				-0.2115	0.067
				0.0478	0.0258
				-0.0829	0.0505
				-0.2803	0.1977
				-0.1084	0.2239
				-0.2028	0.398
				0.0058	0.0488
				-0.141	0.2733
				-0.0401	0.2284
				-0.139	-0.0059
				-0.4335	-0.3681
				0.0546	-0.0669
				-0.2151	0.0247
				0.1036	0.1359
				-0.4426	-0.3452
				-0.089	0.0321
				-0.2459	-0.1102
				-0.2099	-0.0642
				0.415	-0.0053
				-0.3086	0.2193
				-0.4804	-0.0795
				-0.2164	0.0519
				-0.3827	-0.0286
				-0.0717	0.1206
				-0.4332	-0.095
				-0.3509	0.3661
				-0.3117	-0.0107
				0.9927	0.4856
				-1.5994	-0.524
				-0.3135	0.1275
				0.0042	0.2037
				-0.0202	0.244
				-0.2145	0.1015
				-0.0842	0.0141
				-0.2178	0.1742
				0.0288	0.0658
				-0.0611	0.0161
				-0.2319	0.1187
				-0.0675	0.0743
				-0.4605	-0.112
				0.4543	-0.2937
				-0.1192	-0.2333
				-0.6632	0.5847
				-0.5768	-0.0312
				-0.0271	-0.2371
				-0.2909	0.0762
				-0.105	-0.2136
				-0.3558	0.1006
				-0.1736	0.0785
				-0.7304	0.4291
				-0.3262	-0.0861
				-0.4855	0.1128
				-0.4737	-0.223
				-0.1687	-0.216
				-0.7624	0.5512
				-0.212	-0.0188
				0.2501	-0.0335
				0.0494	0.0156
				0.0158	-0.1027
				-0.008	-0.0945
				-0.1115	-0.1401
				-0.2111	-0.1554
				-0.5098	-0.0993
				-0.2231	-0.1822
				-0.203	-0.0122
				-0.1064	0.0517
				-0.0578	0.1655
				-0.4024	0.1551
				-0.072	0.1223
				-0.0825	0.0209
				-0.1021	-0.0915
				-0.0033	0.0716
				-0.5918	-0.2443
				-0.3169	0.0642
				-0.2349	0.3253
				-0.5166	0.23
				-0.3468	0.0838
				-0.324	0.1069
				-0.1061	-0.0063
				-0.3711	-0.1722
				-0.2891	0.0015
				-0.4938	-0.0518
				-0.7075	-0.3003
				-0.2362	-0.1279
				0.0027	-0.166
				-0.082	0.0545
				-0.0216	0.0949
				-0.0303	0.1482
				-0.0007	-0.024
				-0.0312	-0.039
				0.0431	-0.0461
				-0.2053	0.1525
				0.1252	0.1355
				-0.1075	0.1008
				-0.5126	0.0647
				-0.8473	0.1568
				-0.3526	-0.132
				-0.1293	0.0444
				-0.0207	0.0141
				-0.1619	0.1384
				-0.2346	0.0319
				-0.0151	0.0398
				-0.1484	0.0812
				-0.3596	0.1338
				-0.2779	0.0427
				-0.1138	-0.0586
				-0.3175	0.1102
				0.4309	0.342
				-0.3156	0.0125
				0.0771	0.0713
				-0.3799	0.0607
				-0.3328	-0.0167
				0.0467	-0.0097
				-0.5447	0.1161
				-0.1229	0.1448
				-0.2193	0.1559
				-0.0874	0.0383
				-0.212	0.0185
				-0.4455	0.0275
				-0.1128	-0.0122
				-0.2064	-0.106
				0.0325	0.0773
				-0.1462	0.0631
				-0.1876	0.2498
				-0.0336	-0.0977
				-0.1721	-0.1026
				-0.1346	-0.0207
				-0.3965	-0.1477
				-0.3402	-0.0369
				0.1687	-0.0734
				-0.3104	-0.0394
				0.1645	0.3188
				0.0828	-0.1177
				-0.27	-0.0379
				-0.1868	-0.035
				-0.0466	0.0008
				-0.2057	-0.1201
				-0.1621	-0.096
				-0.0854	-0.1355
				-0.0143	0.0797
				-0.4071	-0.0479
				-0.3149	0.0726
				-0.1227	-0.1389
				-0.3008	-0.1286
				-0.1812	-0.0209
				-1.1503	-0.1347
				-0.2915	0.1242
				-0.159	0.1478
				-0.4725	-0.0622
				-0.4924	-0.0361
				-0.8864	-0.0108
				-0.4152	0.2702
				-0.2585	0.1799
				-0.1251	0.0058
				-0.408	0.1065
				0.2131	0.1923
				-0.0095	0.0083
				-0.2698	-0.051
				0.1259	0.1321
				-0.0367	-0.0466
				-0.274	-0.2138
				-0.0552	-0.1116
				-0.2533	-0.0801
				-0.0038	-0.0792
				-0.0078	-0.0756
				0.0783	-0.1328
				-0.0973	0.057
				0.0582	0.0335
				0.0129	0.013
				-0.1917	0.2404
				0.1368	0.334
				-0.2749	-0.0503
				-0.0307	0.0804
				0.0814	0.1549
				-0.1217	0.2982
				-0.0574	0.0185
				-0.045	0.1225
				-0.2136	0.0915
				0.098	-0.0004
				0.1393	0.0509
				-0.207	-0.0598
				-0.1703	0.0433
				-0.1703	0.0433
				-0.1703	0.0433

## Sheet: fig4d
bin centers	x	y		frame time	x	y
0.125	0.1366	0.1474		130.571	1.1251	0.8973
0.375	0.1567	0.2786		130.605	-0.445	1.4862
0.625	0.1593	0.2356		130.638	-0.4812	1.0688
0.875	0.1456	0.1469		130.671	0.7319	-0.4919
1.125	0.1181	0.0823		130.704	-1.3352	-0.2922
1.375	0.09	0.0473		130.738	-1.0136	1.5595
1.625	0.0648	0.0262		130.771	-2.6545	1.2479
1.875	0.0431	0.0139		130.804	-2.7849	-0.8546
2.125	0.0274	0.0078		130.838	-1.2975	-0.6464
2.375	0.0184	0.0049		130.871	-1.2042	-1.3329
2.625	0.0125	0.0029		130.904	2.8995	1.7394
2.875	0.0089	0.0019		130.938	-1.4114	-1.2067
3.125	0.0062	0.0012		130.971	2.0758	-0.6892
3.375	0.0043	0.0009		131.004	-2.2654	-0.6315
3.625	0.0025	0.0007		131.038	-0.7624	-0.3555
3.875	0.0018	0.0005		131.071	1.5643	-1.7324
4.125	0.0013	0.0004		131.104	-0.7721	0.9055
4.375	0.0009	0.0003		131.137	-0.3998	0.8448
4.625	0.001	0.0002		131.171	-0.88	1.1816
4.875	0.0006	0.0002		131.204	-0.8413	-1.0431
				131.238	2.9642	1.2944
				131.271	-1.1733	1.5586
				131.304	0.9283	1.4507
				131.337	-0.3544	0.9445
				131.371	-1.2095	-1.0157
				131.404	-1.5222	-0.8085
				131.437	0.9729	0.6877
				131.471	-1.558	-0.6441
				131.504	-2.5585	-0.8624
				131.537	0.7567	-0.5453
				131.571	-0.6606	-0.4062
				131.604	0.718	-0.3472
				131.637	-1.0186	-0.8825
				131.671	-0.7623	-0.3713
				131.704	0.8486	-0.3446
				131.737	-0.1545	-0.1434
				131.77	1.1955	1.2345
				131.804	0.6522	0.6366
				131.837	-0.8167	-0.4871
				131.87	0.6174	-0.3165
				131.904	-0.4028	-0.3859
				131.937	-0.1553	-0.3439
				131.97	0.9141	-0.2807
				132.004	-0.2641	-0.2711
				132.037	1.2981	0.8434
				132.07	-1.7638	1.8217
				132.104	1.1659	0.6565
				132.137	0.6601	-0.6009
				132.17	-0.6249	0.8894
				132.203	2.0321	-1.847
				132.237	-0.6369	-0.9006
				132.27	0.5577	-0.8515
				132.304	-0.7707	-1.1036
				132.337	-1.0996	-0.3352
				132.37	0.8141	0.5138
				132.403	-0.8995	-0.8688
				132.437	1.3865	-0.4752
				132.47	-1.5399	-0.6965
				132.503	-1.5049	-0.6097
				132.537	-0.9893	-0.9093
				132.57	1.3168	0.9988
				132.603	1.683	-0.7778
				132.637	-0.7931	-1.0176
				132.67	-1.3073	1.0127
				132.703	1.1524	-1.01
				132.737	1.5293	0.9734
				132.77	2.0905	1.5211
				132.803	-0.589	-0.9854
				132.836	-0.4955	0.8294
				132.87	2.1222	-0.7503
				132.903	1.0712	1.2245
				132.936	-0.6772	-0.7598
				132.97	-0.7938	-1.0075
				133.003	2.7372	0.959
				133.036	-0.9632	-0.7118
				133.07	0.7307	1.2131
				133.103	-0.8655	-1.032
				133.136	1.1714	-0.6522
				133.17	0.9241	-0.3242
				133.203	0.8083	0.6116
				133.236	0.5778	0.8333
				133.269	1.1423	0.9493
				133.303	-0.3643	-0.3183
				133.336	1.3272	1.2854
				133.369	-0.2055	0.7301
				133.403	0.7796	-0.3265

## Sheet: fig5c
fig
0	-0.246529	-0.144749	-0.211281	-0.26897	0.17667	0.0638803	-0.00411054	-0.0258381	-0.0208113	0.0959893	0.018132	0.302444	-0.171601	0.0189854	-0.120438	0.00776658
0.0333	-0.360825	-0.389974	-0.318046	-0.52861	-0.0462288	-0.0326645	0.364162	-0.0884477	0.162314	0.0939013	0.100405	0.395708	-0.0294591	-0.0100096	0.0199929	-0.116993
0.0667	-0.225369	-0.284511	-0.170155	-0.639759	-0.0889021	0.122288	-0.152706	-0.0809107	-0.320837	0.168875	-0.121864	0.241628	0.0245441	-0.199135	-0.0697635	0.10334
0.1	-0.184216	-0.403477	-0.0647187	-0.40364	0.0540872	0.0396743	-0.0563018	-0.234361	0.126995	-0.0839839	-0.0193359	0.207869	0.100611	-0.123869	-0.0883966	0.0450472
0.1333	-0.33402	-0.356705	-0.16401	-0.253606	-0.0381164	-0.111724	0.0107528	-0.241708	0.0466838	-0.0591921	0.0881839	0.0981156	0.092478	-0.130361	-0.127339	-0.00831036
0.1666	-0.204495	-0.102549	-0.288329	-0.0727945	-0.0261603	-0.0932636	0.158562	-0.119526	0.06323	-0.136727	0.298197	0.238886	-0.149948	-0.00728276	-0.0654003	-0.121602
0.2	-0.188242	-0.207473	-0.05862	-0.368311	-0.123099	0.00651893	-0.0366138	0.151073	0.0753851	0.0177571	0.187054	0.500278	0.0193659	0.0226154	0.0184378	-0.0272672
0.2333	-0.22995	-0.0413134	-0.340947	-0.298008	-0.231453	-0.194641	0.0376382	0.0845323	0.0732424	0.0361998	0.153921	0.0441207	0.0192851	0.0431512	0.0177832	-0.0559449
0.2666	-0.077101	-0.370472	-0.238345	-0.429275	0.176177	-0.0692155	0.0221944	0.0475908	-0.161586	-0.0148701	-0.20297	0.282319	-0.0870048	-0.11089	0.197422	-0.00202125
0.2999	-0.182742	-0.291828	-0.0819256	-0.321382	-0.00608374	0.353465	-0.0660351	0.0438358	-0.200209	0.314874	0.0867824	0.112791	-0.0443656	-0.0203047	-0.184597	-0.0694211
0.3333	-0.267436	-0.47522	-0.288178	-0.381365	-0.144742	-0.0059185	0.0968412	0.019105	0.292912	0.0114407	0.215794	0.238911	-0.0939507	-0.114095	-0.156484	-0.0552629
0.3666	-0.223524	-0.123188	-0.340446	-0.630314	-0.0389697	0.259287	0.0901823	-0.0225562	0.0285269	-0.111187	-0.00578032	0.155409	0.133431	-0.239732	-0.108291	-0.0533064
0.3999	-0.199732	-0.298624	-0.211126	-0.344405	0.072161	-0.0740983	-0.242341	0.0235965	0.0800237	-0.082863	0.227143	0.221759	0.0673677	-0.0500814	-0.145146	-0.110583
0.4332	-0.316817	-0.354399	-0.307037	-0.412082	-0.154723	-0.0491577	0.00158272	-0.219497	0.310803	-0.0302845	-0.291278	-0.194611	0.0433087	-0.122028	-0.186562	-0.13332
0.4666	-0.428469	-0.264848	-0.229993	-0.108331	-0.0962389	-0.173462	-0.079409	0.135496	-0.0831406	-0.0719869	-0.11165	0.047891	0.0114108	-0.0411998	-0.0306129	-0.224738
0.4999	-0.360248	-0.569812	-0.0785828	-0.463241	-0.294517	0.285606	-0.00838162	-0.245239	0.181789	0.126258	-0.0402874	-0.0755605	0.121099	-0.119553	-0.0622034	0.00641507
0.5332	-0.104655	-0.219851	-0.312291	-0.211491	-0.0175444	0.0998941	0.0430877	-0.0740087	0.269634	0.368262	-0.00170091	0.0661498	-0.0233479	0.0189682	-0.00345547	-0.0866658
0.5666	-0.287646	-0.373656	-0.506789	-0.498486	-0.00910355	-0.0622053	-0.0175182	0.195729	0.404208	0.374072	-0.273921	-0.116814	0.0813091	0.0282865	-0.0117951	0.114344
0.5999	-0.58469	-0.0760212	-0.420767	-0.560267	0.153795	0.105532	0.201217	-0.11944	0.195131	0.208557	0.119161	-0.089954	-0.0245588	0.102155	0.0365587	-0.105273
0.6332	-0.231994	-0.433608	-0.411822	-0.195774	0.0840299	-0.156848	0.0774586	-0.0224524	-0.0339569	0.751607	0.0165989	-0.0902314	-0.0765444	-0.0127627	-0.0787996	0.0507695
0.6665	-0.0707349	-0.450075	-0.337993	-0.313529	-0.0327104	0.14278	0.0179362	0.125871	-0.00314715	0.616006	0.116934	-0.0657435	-0.0859385	-0.0168229	-0.0646954	-0.246287
0.6999	-0.322906	-0.50786	-0.26561	-0.13247	-0.0812831	0.0805765	0.196515	-0.00545942	0.290188	1.24499	0.0632687	-0.123107	-0.23532	-0.0517511	-0.0605396	-0.0142072
0.7332	-0.255902	0.109593	-0.330188	-0.463302	0.216381	-0.211884	0.194417	-0.114349	0.98271	1.52674	0.082712	-0.145093	-0.201033	-0.0451998	-0.160039	-0.128252
0.7665	0.181941	0.269686	-0.378578	-0.250044	-0.0353204	-0.0732132	0.2068	0.480208	1.39159	2.02816	-0.0330595	0.0400052	0.0538865	-0.150764	-0.0212083	-0.150673
0.7998	-0.0452011	-0.148517	-0.337447	0.107672	-0.282879	-0.0279563	-0.000807766	-0.02955	1.68934	1.91245	-0.0696171	0.141774	-0.0424169	-0.101134	0.0668123	0.0665281
0.8332	0.546892	-0.273189	-0.254796	-0.0450715	-0.106755	0.144191	-0.0976358	-0.0565199	1.64802	1.59383	-0.245049	-0.182409	-0.0636923	-0.0705955	0.0507843	0.00664866
0.8665	0.470699	0.206025	-0.282723	-0.340419	-0.0173178	0.0244014	0.0636355	0.454492	1.6347	1.24494	-0.178527	-0.169305	0.094551	-0.15095	-0.00532278	-0.0303287
0.8998	0.661492	-0.069085	-0.180264	-0.0374073	-0.177959	0.00811364	-0.142026	-0.228496	1.29862	1.599	-0.0925217	-0.177229	0.0681246	-0.0227108	0.0854548	-0.0973153
0.9332	0.589946	0.238998	-0.0609501	-0.0549739	-0.0273473	0.195404	0.0695425	0.0523841	1.47054	1.7072	-0.145395	-0.11411	-0.108145	-0.0644543	0.162071	-0.0792188
0.9665	0.783639	0.337303	-0.0927886	-0.167301	-0.281113	-0.212168	-0.0693099	-0.101356	1.67647	1.11145	-0.199912	-0.0944811	0.0514538	-0.0914943	0.088491	-0.101326
0.9998	0.925149	0.126163	-0.0517871	0.119186	0.000717038	0.0907911	-0.225369	0.121296	1.56267	1.81259	0.140049	0.115598	0.10938	-0.00775771	0.0670696	-0.127644
1.0331	0.578976	0.209437	-0.0834104	0.101494	-0.128756	-0.0517186	-0.000177586	-0.0961802	1.45761	1.87264	-0.0448175	0.108359	-0.0828116	-0.0159445	-0.033639	0.000974916
1.0665	0.121134	0.133784	0.136111	-0.181445	-0.0242115	0.178637	-0.0164493	-0.0127067	2.08316	1.54929	0.0280372	0.00105157	-0.115325	0.0393935	0.0825595	0.0940273
1.0998	0.477766	0.308748	-0.0921423	0.0458319	0.271032	-0.0636395	0.113422	0.0641274	1.47617	1.66563	0.00662231	-0.00105278	-0.0822878	0.196266	0.0221557	0.0530534
1.1331	0.0161505	0.709984	0.0721603	0.207951	-0.124148	-0.0527128	0.000758512	-0.03174	1.82015	1.70687	0.00655293	0.0253693	-0.188009	-0.036517	0.300299	-0.114775
1.1664	0.0912343	0.968423	0.0470864	0.0277123	-0.0425697	0.103818	0.1668	-0.142772	2.04681	2.00112	-0.0310766	0.141159	-0.113682	-0.0420091	0.183642	0.0548353
1.1998	0.170264	3.6732	-0.242781	0.145234	0.115954	0.0557362	0.0499293	0.112918	1.97874	1.72684	-0.101728	-0.212365	-0.0636125	-0.064906	0.11148	-0.145711
1.2331	0.0503348	3.90319	-0.264612	0.114164	-0.100606	0.0258796	-0.124248	-0.0676312	1.22808	1.21707	-0.0106818	-0.152252	-0.0364134	-0.010157	0.0776199	-0.125054
1.2664	-0.00430381	3.12101	-0.0806996	-0.0149369	-0.018127	-0.0385288	-0.117419	0.0042864	1.62586	1.71697	-0.0350062	-0.126205	-0.0679136	0.0447711	0.0555876	0.018447
1.2997	0.375284	3.45328	-0.153318	0.0703113	0.16004	-0.133873	-0.0280704	0.0226989	1.22238	1.03199	-0.00117457	-0.246818	0.141759	0.0867153	0.0624885	0.236287
1.3331	0.35959	2.80911	-0.00498635	0.0180712	-0.0453346	-0.153091	0.138394	1.00401	1.36335	1.13913	-0.322873	-0.164106	-0.105266	0.0183447	0.0637919	0.104304
1.3664	1.38016	3.05404	-0.016999	-0.173935	0.0554589	0.155298	-0.14812	1.46811	0.783782	1.31385	-0.251257	-0.0266965	0.100452	-0.0473816	-0.036718	-0.0683384
1.3997	3.72198	2.5743	0.285351	0.223387	-0.0387784	0.136962	0.234175	1.42809	1.25594	1.05404	-0.0623498	-0.0976097	0.0429439	0.065876	0.204999	0.0127806
1.4331	5.21491	1.80623	-0.212224	0.2184	-0.0209189	-0.237984	-0.0505783	1.30342	0.798975	1.01234	0.155523	-0.227947	0.0853143	0.1014	0.165744	-0.012725
1.4664	6.6828	1.80569	-0.225617	0.0284417	0.194137	-0.00103579	-0.159946	1.62083	1.65064	1.24864	-0.131449	-0.0918328	-0.0718694	-0.101998	0.365579	-0.087609
1.4997	6.97658	1.58991	-0.112126	-0.0202893	-0.0483349	-0.25256	0.288224	2.30658	1.52969	1.26788	-0.166551	-0.271953	0.0715822	-0.0560037	0.289018	-0.11804
1.533	7.3585	1.61525	-0.0719613	-0.00936982	-0.070244	0.210011	0.224089	2.04581	0.855883	1.47903	-0.0842687	-0.0824997	-0.0384094	0.0181033	0.272699	-0.121334
1.5664	5.31847	1.11002	0.129911	0.102532	-0.324248	-0.301877	0.0663097	1.64209	0.961946	1.69882	-0.148932	-0.165151	0.0218816	0.168747	0.034637	-0.222897
1.5997	5.68114	0.842248	0.262469	0.340716	0.00273686	0.178158	0.0826819	1.64721	0.403029	1.51642	-0.0827581	-0.377855	0.091929	0.0649937	0.0671371	0.0665594
1.633	5.30889	1.17503	0.00170787	0.0897674	0.112007	-0.0895493	0.0291233	1.5795	0.955172	1.57675	0.10053	0.0993672	-0.00360835	0.0103029	-0.0512649	-0.0704942
1.6663	5.11942	1.08043	-0.127062	0.225568	-0.0779159	-0.0461401	0.0232191	1.78939	1.4544	1.2389	-0.196838	0.0174625	0.0601044	0.0605722	0.00191983	-0.00378398
1.6997	4.76189	0.668636	-0.154397	0.0773821	-0.0830577	-0.00582964	0.216381	1.82237	1.3592	0.833375	-0.0357917	-0.236914	-0.0292136	0.224552	0.223375	0.124162
1.733	4.34452	1.10065	-0.156739	0.268195	-0.131987	0.0828836	0.0514683	1.39656	1.32018	1.32239	-0.00835767	-0.220035	0.282411	-0.164802	0.0221516	0.0974735
1.7663	3.46836	0.544264	0.106965	-0.339993	-0.0595436	-0.0547727	0.0741507	1.66327	1.41249	0.873963	-0.146609	-0.112196	-0.0225247	0.0466101	0.0884926	-0.0397689
1.7997	4.71102	0.773382	-0.0972765	-0.309827	-0.12447	-0.16927	-0.00177112	1.46165	1.43399	1.2583	-0.0300085	-0.142141	0.0206295	-0.0246901	0.158712	-0.0195803
1.833	4.18879	0.750213	0.0165684	0.121036	-0.0833863	0.10954	-0.171652	0.952053	1.27893	1.01315	-0.0599525	-0.118847	0.156489	0.0378349	0.136322	0.0315558
1.8663	2.96889	0.705181	0.0141638	0.0909533	0.0888042	0.101786	0.259777	0.956324	1.35523	0.908599	0.211409	0.0442106	-0.14349	-0.00284926	0.57873	-0.000415049
1.8996	2.94558	0.477113	-0.0323499	0.328857	0.0886542	-0.224384	0.178282	1.09195	0.983764	0.834256	-0.181415	-0.314772	-0.0925542	0.043494	1.4903	-0.0253986
1.933	2.08053	0.559239	0.365703	0.0617936	-0.0738119	-0.090389	-0.149917	0.805593	0.901291	0.886831	-0.0802547	-0.178165	0.0136901	-0.0273953	1.23908	-0.0158232
1.9663	2.73806	0.684694	0.255537	-0.300632	0.219667	-0.164817	-0.0399296	1.0209	0.538506	1.02256	-0.217516	-0.066767	-0.0815536	0.171562	1.04493	-0.202536
1.9996	2.1514	0.785266	-0.0570826	0.172553	0.728413	0.0532381	-0.169698	1.08502	0.526774	1.17353	-0.0123904	-0.126662	-0.0676276	-0.0415005	0.784411	0.028888
2.0329	2.59077	0.704908	-0.0870535	0.313491	0.515208	-0.0582077	-0.000322348	1.30812	0.573775	1.33219	-0.163792	-0.0769868	0.0735746	-0.0265763	0.712997	0.0257137
2.0663	1.43512	0.872113	-0.00751133	0.209331	0.142247	0.119535	0.0414513	0.877691	0.496438	0.456801	-0.132576	-0.249784	-0.0395477	-0.016943	0.666903	-0.0264095
2.0996	1.5415	0.727337	-0.00069885	0.00831373	0.234552	0.102169	0.000409389	0.794852	0.834735	0.831571	-0.0972194	-0.161603	-0.143655	0.0565774	0.518595	-0.104788
2.1329	1.05465	0.593644	0.0857111	-0.264825	0.351565	0.0503499	0.0405423	0.923455	0.902094	0.666849	0.126282	-0.0520728	0.124044	-0.116355	0.434136	0.0308634
2.1662	1.5077	0.879829	-0.0454063	0.0341242	0.0606866	-0.103045	-0.27389	0.936951	0.706678	0.624146	-0.0115548	-0.101809	0.02962	0.0410312	0.589538	-0.0484347
2.1996	1.65902	0.441687	0.0951768	-0.107878	-0.0142728	-0.0849619	0.0955509	0.945983	0.542788	0.350466	-0.152807	-0.0835592	-0.125538	0.0465669	0.404479	-0.00335858
2.2329	1.30139	0.183009	0.0885163	-0.225037	0.565138	0.0761967	0.125818	0.87452	0.275275	0.121863	-0.115711	-0.0656474	0.0766928	0.0064285	0.33424	0.239341
2.2662	0.838729	0.262569	0.103687	0.173261	0.161098	-0.128189	-0.0679315	0.837402	0.877955	0.683711	-0.150646	-0.136713	0.0729632	-0.0381287	0.257179	-0.00260233
2.2996	0.737535	0.806627	0.000741452	0.414744	0.051184	0.242066	0.258648	0.661413	0.66984	1.13515	0.0391023	-0.0832433	0.206914	0.0664013	0.223356	-0.0698063
2.3329	0.711948	1.01189	0.233486	0.109953	0.143978	0.0145367	0.121704	1.10865	0.788472	1.04678	-0.0829668	-0.0769318	-0.041782	0.104777	0.362727	-0.00168353
2.3662	1.03612	1.09568	-0.235294	-0.108152	0.00452228	0.151817	0.134578	1.63531	0.868036	1.08564	0.119863	0.073009	0.0461109	0.049635	0.194855	0.0948164
2.3995	1.19186	1.26887	-0.0711854	0.115832	-0.16826	0.0848071	-0.0181255	1.49043	1.01617	0.795216	-0.098922	-0.198438	0.0863925	0.093757	0.10201	0.263058
2.4329	1.34597	1.04047	-0.149771	-0.139921	-0.00837881	0.036742	-0.203795	1.60614	1.13952	0.780661	-0.0971569	-0.146914	-0.0769769	-0.0164628	0.420295	-0.0216055
2.4662	1.61086	0.906478	0.207976	0.0324655	-0.184091	0.180347	0.128863	1.55039	0.506651	0.359593	-0.0614459	0.093576	-0.0303273	-0.0898823	1.35482	-0.0800116
2.4995	1.88065	0.569069	0.00286147	-0.34621	-0.0368216	0.201949	0.0138142	1.29292	0.58026	0.302553	0.0863303	-0.29159	0.104075	0.0231843	1.41983	-0.118213
2.5328	1.06344	0.453679	0.0573181	-0.347413	0.187709	0.212282	-0.17691	1.50174	0.744444	0.315608	0.0272278	-0.0281189	-0.10621	-0.00691166	1.09692	0.210256
2.5662	0.895013	0.338902	0.210435	-0.274423	0.150128	0.0812877	0.0338434	1.07235	0.904992	0.256793	0.111826	-0.292896	-0.0353833	-0.0183809	0.826811	0.0170945
2.5995	1.1312	0.3584	-0.0129872	-0.222727	0.128274	0.319907	0.288378	1.03289	0.743531	0.572613	-0.0705129	0.0511628	0.0937234	0.00504906	0.840006	-0.0663396
2.6328	0.967606	0.355917	0.096333	-0.150514	0.0065681	0.143059	0.0832858	0.948148	0.669652	0.505243	0.02002	-0.0202979	-0.0347586	0.0989673	0.905846	0.010799
2.6662	0.888814	0.312042	0.0327486	-0.0560661	0.186841	0.145453	0.145395	0.652038	0.378553	0.201692	0.169201	0.0401235	-0.0245575	0.101347	0.924475	-0.00903137
2.6995	0.482829	0.325837	0.0498474	-0.0384881	0.106897	0.297105	0.0612743	0.672191	0.103799	0.525043	0.0838902	-0.158582	0.0648722	-0.105105	0.544534	-0.173429
2.7328	0.457627	0.153113	-0.0158728	0.0330042	-0.116798	0.0363667	0.117423	0.458483	0.0385952	0.523198	0.0933977	0.0872785	-0.0402502	0.186132	0.543795	-0.0854718
2.7661	0.793081	-0.0128927	0.140903	0.00728829	-0.0222898	0.032193	0.0508881	0.402161	0.219089	0.297898	-0.0738123	-0.0889357	0.0206015	0.103695	0.427527	-0.0307047
2.7995	0.583242	0.330232	-0.0320546	0.0657861	0.0796181	-0.086018	0.129869	0.199541	0.176248	0.0163325	-0.204455	-0.0555299	-0.0839064	-0.0412464	0.445882	0.014877
2.8328	0.358705	0.151939	-0.01379	-0.261336	0.00555227	0.130006	0.0542279	0.388291	0.267865	0.23793	0.197658	0.239281	-0.0337134	0.0385925	0.295879	0.014705
2.8661	0.19827	0.341752	-0.0293926	0.0447899	0.0382253	0.180635	0.271788	0.531705	0.283371	0.147569	-0.159311	-0.0845038	-0.0190782	-0.0727893	0.161288	0.0156156
2.8994	0.143967	0.176577	0.0184128	0.245994	-0.0366832	0.0336772	0.260285	0.734173	0.25298	0.291074	0.0216613	0.119592	0.150064	-0.174715	0.313634	0.0348466
2.9328	0.0735432	0.149429	-0.142996	0.0686527	-0.150237	0.0666588	-0.0216311	0.671235	0.0450394	0.256905	-0.112877	0.0178234	-0.0116138	0.0407548	0.269704	0.0153894
2.9661	0.24301	0.0210601	-0.261359	-0.0319311	-0.208311	0.0236147	0.131345	0.50054	0.245524	-0.135137	0.124955	-0.254351	-0.0136823	-0.134532	0.213039	0.0711804
2.9994	0.150896	0.18093	-0.342871	0.0202659	0.154205	-0.0174239	0.0961787	0.354226	0.124693	0.397361	-0.101846	-0.117285	-0.0538812	-0.196314	0.244681	-0.130777
3.0327	0.186136	0.0750599	-0.0645553	-0.375102	0.116407	0.0732189	-0.212604	0.700688	0.060917	-0.157	-0.0544897	0.022312	0.00742087	0.0498141	0.44387	0.0454225
3.0661	0.0031172	-0.0210114	-0.0751168	-0.225103	0.18964	0.0833264	-0.106821	0.491714	0.0299003	0.13734	-0.339889	0.137112	0.071888	0.150654	0.482181	0.105781
3.0994	-0.0122391	0.0112653	0.13437	-0.268591	0.149698	0.0115743	-0.189289	0.615138	-0.113703	-0.123363	0.00626677	-0.0999926	0.0346457	0.110916	0.42927	-0.116255
3.1327	0.202303	0.178518	-0.317617	0.264758	0.0494847	0.335824	0.045796	0.599304	-0.126783	-0.0740871	-0.10702	0.153918	0.0657784	0.0587904	0.149822	0.0540336
3.1661	0.196791	0.160763	-0.136723	0.0474238	0.0955315	0.450963	-0.122851	0.442622	0.228237	-0.0611457	-0.154648	0.0941457	0.116147	0.0823134	0.347218	0.144155
3.1994	0.184028	0.175873	-0.124495	0.0237257	0.215002	0.139191	0.158915	0.384505	0.0351315	0.0962783	-0.109613	0.0177589	0.105162	0.00228119	0.296376	-0.163071
3.2327	0.138813	0.181187	-0.0966098	0.172102	-0.0235973	0.35385	0.288024	0.900389	-0.0668963	0.196578	0.0304914	0.0904765	-0.0135638	0.167833	0.295022	-0.0367556
3.266	0.185625	-0.111235	-0.156909	0.021117	0.124644	-0.00395946	-0.0823474	0.780291	-0.126808	0.247497	0.0795413	-0.123237	0.152586	0.0258513	0.514722	-0.0617317
3.2994	NaN	0.147202	0.150102	0.0728023	NaN	-0.0951677	0.00195288	0.491648	NaN	-0.142924	-0.171391	0.0221605	NaN	0.0557722	0.286799	-0.0216055
3.3327	NaN	0.0243544	-0.323562	0.0655453	NaN	0.102212	0.0128724	0.935544	NaN	0.0486823	-0.02783	0.0606796	NaN	-0.0804031	0.4175	-0.123674
3.366	NaN	-0.0551307	-0.141414	-0.0475438	NaN	0.224025	0.302889	0.292314	NaN	0.114952	-0.0173123	-0.260088	NaN	0.0474291	0.372902	0.0335556
3.3993	NaN	-0.0908878	0.0248025	-0.267111	NaN	0.0134085	0.175458	0.665199	NaN	-0.095769	-0.0102635	-0.20756	NaN	0.165091	0.506182	0.170368
3.4327	NaN	-0.0615856	-0.168486	0.16656	NaN	-0.0701472	0.479029	0.444359	NaN	-0.0132242	-0.168293	-0.105735	NaN	0.0198094	0.303047	0.0285351
3.466	NaN	-0.0933077	-0.252166	-0.044971	NaN	0.123248	0.288261	0.510621	NaN	-0.00421233	-0.13756	0.253107	NaN	0.0234213	0.189422	-0.0130378
3.4993	NaN	0.209022	-0.166298	-0.202005	NaN	0.057247	0.421439	0.285789	NaN	0.169944	-0.0259956	0.121699	NaN	0.013587	0.234581	-0.0705241
3.5326	NaN	NaN	-0.209254	-0.262813	NaN	NaN	0.258186	0.0318035	NaN	NaN	-0.163357	-0.0114607	NaN	NaN	0.20679	0.0674845
3.566	NaN	NaN	0.0573545	-0.30219	NaN	NaN	0.280738	-0.0538361	NaN	NaN	0.0327115	-0.0103243	NaN	NaN	-0.0225237	0.0384579
3.5993	NaN	NaN	0.017097	NaN	NaN	NaN	-0.000463406	NaN	NaN	NaN	-0.211316	NaN	NaN	NaN	0.22909	NaN
3.6326	NaN	NaN	-0.102684	NaN	NaN	NaN	-0.113327	NaN	NaN	NaN	0.0221664	NaN	NaN	NaN	-0.0824001	NaN
3.666	NaN	NaN	NaN	NaN	NaN	NaN	NaN	NaN	NaN	NaN	NaN	NaN	NaN	NaN	NaN	NaN
3.6993	NaN	NaN	NaN	NaN	NaN	NaN	NaN	NaN	NaN	NaN	NaN	NaN	NaN	NaN	NaN	NaN
3.7326	NaN	NaN	NaN	NaN	NaN	NaN	NaN	NaN	NaN	NaN	NaN	NaN	NaN	NaN	NaN	NaN
3.7659	NaN	NaN	NaN	NaN	NaN	NaN	NaN	NaN	NaN	NaN	NaN	NaN	NaN	NaN	NaN	NaN
3.7993	NaN	NaN	NaN	NaN	NaN	NaN	NaN	NaN	NaN	NaN	NaN	NaN	NaN	NaN	NaN	NaN
3.8326	NaN	NaN	NaN	NaN	NaN	NaN	NaN	NaN	NaN	NaN	NaN	NaN	NaN	NaN	NaN	NaN
3.8659	NaN	NaN	NaN	NaN	NaN	NaN	NaN	NaN	NaN	NaN	NaN	NaN	NaN	NaN	NaN	NaN
3.8992	NaN	NaN	NaN	NaN	NaN	NaN	NaN	NaN	NaN	NaN	NaN	NaN	NaN	NaN	NaN	NaN
3.9326	NaN	NaN	NaN	NaN	NaN	NaN	NaN	NaN	NaN	NaN	NaN	NaN	NaN	NaN	NaN	NaN
3.9659	NaN	NaN	NaN	NaN	NaN	NaN	NaN	NaN	NaN	NaN	NaN	NaN	NaN	NaN	NaN	NaN
3.9992	NaN	NaN	NaN	NaN	NaN	NaN	NaN	NaN	NaN	NaN	NaN	NaN	NaN	NaN	NaN	NaN
4.0326	NaN	NaN	NaN	NaN	NaN	NaN	NaN	NaN	NaN	NaN	NaN	NaN	NaN	NaN	NaN	NaN
4.0659	NaN	NaN	NaN	NaN	NaN	NaN	NaN	NaN	NaN	NaN	NaN	NaN	NaN	NaN	NaN	NaN
4.0992	NaN	NaN	NaN	NaN	NaN	NaN	NaN	NaN	NaN	NaN	NaN	NaN	NaN	NaN	NaN	NaN
4.1325	NaN	NaN	NaN	NaN	NaN	NaN	NaN	NaN	NaN	NaN	NaN	NaN	NaN	NaN	NaN	NaN
4.1659	NaN	NaN	NaN	NaN	NaN	NaN	NaN	NaN	NaN	NaN	NaN	NaN	NaN	NaN	NaN	NaN
4.1992	NaN	NaN	NaN	NaN	NaN	NaN	NaN	NaN	NaN	NaN	NaN	NaN	NaN	NaN	NaN	NaN
4.2325	NaN	NaN	NaN	NaN	NaN	NaN	NaN	NaN	NaN	NaN	NaN	NaN	NaN	NaN	NaN	NaN
4.2658	NaN	NaN	NaN	NaN	NaN	NaN	NaN	NaN	NaN	NaN	NaN	NaN	NaN	NaN	NaN	NaN
4.2992	NaN	NaN	NaN	NaN	NaN	NaN	NaN	NaN	NaN	NaN	NaN	NaN	NaN	NaN	NaN	NaN
4.3325	NaN	NaN	NaN	NaN	NaN	NaN	NaN	NaN	NaN	NaN	NaN	NaN	NaN	NaN	NaN	NaN
4.3658	NaN	NaN	NaN	NaN	NaN	NaN	NaN	NaN	NaN	NaN	NaN	NaN	NaN	NaN	NaN	NaN
4.3991	NaN	NaN	NaN	NaN	NaN	NaN	NaN	NaN	NaN	NaN	NaN	NaN	NaN	NaN	NaN	NaN
4.4325	NaN	NaN	NaN	NaN	NaN	NaN	NaN	NaN	NaN	NaN	NaN	NaN	NaN	NaN	NaN	NaN
4.4658	NaN	NaN	NaN	NaN	NaN	NaN	NaN	NaN	NaN	NaN	NaN	NaN	NaN	NaN	NaN	NaN
4.4991	NaN	NaN	NaN	NaN	NaN	NaN	NaN	NaN	NaN	NaN	NaN	NaN	NaN	NaN	NaN	NaN

[truncated: 3 more sheets: fig5d, fig5e, fig6d]
